# Supplementary material for: Bacillus amyloliquefaciens LM-1 Affects Multiple Cell Biological Processes in Magnaporthe oryzae to Suppress Rice Blast
Source: Microorganisms. 2024 Jun 20;12(6):1246. doi: 10.3390/microorganisms12061246 (PMC11205629; doi:10.3390/microorganisms12061246)
Supplement: Supplementary file 1 [file microorganisms-12-01246-s001.zip]

Archive with 9 entries (9 files):
- Dataset S1.xls
- Dataset S2.xls
- Figure S1.pdf
- Figure S2 .pdf
- Figure S3.pdf
- Figure S4.pdf
- Figure S5.pdf
- Figure S6.pdf
- Table S1 .pdf
