# Supplementary material for: Bacillus amyloliquefaciens LM-1 Affects Multiple Cell Biological Processes in Magnaporthe oryzae to Suppress Rice Blast
Source: Microorganisms. 2024 Jun 20;12(6):1246. doi: 10.3390/microorganisms12061246 (PMC11205629; doi:10.3390/microorganisms12061246)
Supplement: Supplementary file 1 [file microorganisms-12-01246-s001.zip › Dataset S1.xls]

Class	Number
Size(base)	3847570
G+C content(%)	46.27
Protein Coding Genes	3897
Min length(base)	57
Max length(base)	16314
Average length(base)	889.17
Total coding gene(base)	3465077
Coding ratio(%)	90.0588423342525
tRNA	86
rRNA	27
Repeat Region
Repeat Region Count	0
Total Repeat Region(base)	0
Repeat Ratio(%)	0
