# Supplementary material for: Bacillus amyloliquefaciens LM-1 Affects Multiple Cell Biological Processes in Magnaporthe oryzae to Suppress Rice Blast
Source: Microorganisms. 2024 Jun 20;12(6):1246. doi: 10.3390/microorganisms12061246 (PMC11205629; doi:10.3390/microorganisms12061246)
Supplement: Supplementary file 1 [file microorganisms-12-01246-s001.zip › Dataset S2.xls]

Database	Number of Unigenes	Percentage(%)
Annotated in CDD	3222	87.01
Annotated in COG	2787	75.26
Annotated in NR	3688	99.59
Annotated in PFAM	3114	84.09
Annotated in Swissprot	3477	93.90
Annotated in TrEMBL	3673	99.19
Annotated in GO	2972	80.26
Annotated in KEGG	1633	44.10
Annotated in at least one database	3689	99.62
Annotated in all database	1547	41.78
Total Unigenes	3703	100
